# Supplementary material for: Individual and population level uncertainty interact to determine the performance of outbreak surveillance systems
Source: PLoS Comput Biol. 2026 Apr 29;22(4):e1013309. doi: 10.1371/journal.pcbi.1013309 (PMC13148772; doi:10.1371/journal.pcbi.1013309)
Supplement: S1 Table — The optimal outbreak alert thresholds for imperfect and perfect diagnostic tests (that maximizes outbreak detection accuracy) under dynamical and static noise structures where the average daily noise incidence is 7 times the average daily measles incidence Λ(7). Each imperfect test uses the same value for both its sensitivity and specificity (either 85% or 90%). (CSV) [file pcbi.1013309.s011.csv]

Noise Type	Test Type	Test Lag	10%	20%	30%	40%	50%	60%	70%	80%	90%	100%
Static Noise	Imperfect Test (85%)	0	2.15	3.98	5.52	7.13	8.58	10.14	11.92	13.21	14.82	16.02
Static Noise	Imperfect Test (90%)	0	2.09	3.52	5.08	6.55	7.93	9.33	10.83	12.39	13.67	15.23
Dynamic Noise	Imperfect Test (85%)	0	2.15	4.18	6.11	7.92	10.07	11.76	12.53	15.23	17.77	18.79
Dynamic Noise	Imperfect Test (90%)	0	2.01	3.81	5.58	7.02	8.98	10.15	12.11	13.40	14.96	17.04
All noise structures	Perfect Test	14	1.76	3.07	4.17	5.46	6.64	8.04	9.01	10.68	11.90	12.89
All noise structures	Perfect Test	0	1.75	2.93	4.29	5.49	6.64	7.85	9.14	10.41	11.52	12.89
